# Supplementary material for: Characterization of Transgenic Lines Labeling Reticulospinal Neurons in Larval Zebrafish
Source: eNeuro. 2025 May 27;12(5):ENEURO.0581-24.2025. doi: 10.1523/ENEURO.0581-24.2025 (PMC12119039; doi:10.1523/ENEURO.0581-24.2025)
Supplement: Figure 6-1 — Reticulospinal cells labelled in each nefma fish at 6dpf. Download Figure 6-1, XLSX file. [file eneuro-12-ENEURO.0581-24.2025-s008.xlsx]

## Sheet: nefma
	RSN overlap in individual nefma fish
	#1	#2	#3	#4	#5	#6	#7	#8	#9	#10	Total
MeM1	1	1	1	1	1	1	1	1	1	1	100 %
MeLm	1	1	1	1	1	1	1	1	1	1	100 %
MeLr	1	1	1	1	1	1	1	1	1	1	100 %
MeLc	1	1	1	1	1	1	1	1	1	1	100 %
RoL1	1	0	0	1	1	0	1	1	0	1	60 %
RoR1	0	0	0	0	0	0	0	0	0	0	0 %
RoM1c	1	1	1	1	1	0	1	1	1	1	90 %
RoM1r	1	1	1	1	0	1	0	1	1	1	80 %
RoM2m	1	1	1	1	1	1	1	1	1	1	100 %
RoM2l	1	1	1	1	1	1	1	1	1	1	100 %
RoL2r	0	0	0	0	0	0	0	0	0	0	0 %
RoL2c	0	0	0	0	1	0	0	0	0	0	10 %
RoL2	0	0	0	0	0	0	0	0	0	0	0 %
RoV3	1	1	0	1	1	1	1	1	1	0	80 %
RoM3m	1	1	1	1	1	1	1	1	1	1	100 %
RoM3l	1	1	1	1	1	1	1	1	1	1	100 %
RoL3	1	1	1	1	1	1	0	1	1	0	80 %
MiR1	1	1	1	1	1	1	1	1	1	1	100 %
MiM1	1	1	1	1	1	1	1	1	1	1	100 %
MiV1	1	1	1	1	1	1	1	1	1	1	100 %
MiR2	1	1	1	1	1	1	1	1	1	1	100 %
Mauthner	0	0	0	0	0	0	0	0	0	0	0 %
Vestibular	1	1	1	1	1	1	1	1	1	1	100 %
MiV2	1	1	1	1	1	1	1	1	1	1	100 %
MiD2cm	1	1	1	1	1	1	0	1	1	1	90 %
MiD2cl	1	1	1	1	1	0	1	1	1	0	80 %
MiD2i	1	1	1	1	1	1	1	1	1	1	100 %
MiT	0	1	0	1	1	0	0	0	0	1	40 %
MiD3cm	1	1	1	1	1	1	1	1	1	1	100 %
MiD3cl	1	1	1	1	1	0	1	1	1	1	100 %
MiD3i	1	1	1	1	1	1	1	1	1	1	100 %
CaD	0	0	0	0	0	0	0	0	0	0	0 %
CaV	0	0	0	0	0	0	0	0	0	0	0 %
