# Supplementary material for: Characterization of Transgenic Lines Labeling Reticulospinal Neurons in Larval Zebrafish
Source: eNeuro. 2025 May 27;12(5):ENEURO.0581-24.2025. doi: 10.1523/ENEURO.0581-24.2025 (PMC12119039; doi:10.1523/ENEURO.0581-24.2025)
Supplement: Figure 6-5 — Reticulospinal cells labelled in each adcyap1bccu96Et fish at 6dpf. Download Figure 6-5, XLSX file. [file eneuro-12-ENEURO.0581-24.2025-s012.xlsx]

## Sheet: adcyap1b
	RSN overlap in individual adcyap1b_ccu96Et fish
	#1	#2	#3	#4	#5	#6	#7	#8	#9	#10	#11	Total
MeM1	1	1	1	1	1	1	1	1	1	1	1	100%
MeLm	1	1	0	1	0	1	1	1	0	0	1	64%
MeLr	1	1	1	1	0	1	1	1	1	1	1	91%
MeLc	1	1	1	1	1	1	1	1	1	1	1	100%
RoL1	0	0	0	0	0	0	0	0	0	0	0	0%
RoR1	0	0	0	0	0	0	0	0	0	0	0	0%
RoM1c	1	1	1	1	1	1	1	1	1	1	1	100%
RoM1r	1	1	1	1	1	1	1	1	0	0	0	73%
RoM2m	1	1	1	1	0	1	1	1	1	0	1	82%
RoM2l	1	1	1	1	1	1	1	1	1	1	1	100%
RoL2r	0	0	0	0	0	0	0	0	0	0	0	0%
RoL2c	0	0	0	0	0	0	0	0	0	0	1	9%
RoL2	0	0	0	0	0	0	0	0	0	0	0	0%
RoV3	0	0	1	1	0	0	0	1	1	0	0	36%
RoM3m	0	0	0	0	1	0	0	0	1	0	0	18%
RoM3l	1	1	1	1	1	1	1	1	1	1	1	100%
RoL3	0	0	0	0	0	0	0	0	1	0	1	18%
MiR1	1	1	1	1	1	1	1	1	1	1	1	100%
MiM1	1	1	1	1	1	1	1	1	1	1	1	100%
MiV1	1	1	1	1	1	1	1	1	1	1	1	100%
MiR2	1	1	1	1	1	1	1	1	1	1	1	100%
Mauthner	0	1	1	1	0	0	1	1	1	0	0	55%
Vestibular	1	1	1	1	1	1	1	1	1	0	1	91%
MiV2	1	1	0	1	1	1	1	1	1	1	1	91%
MiD2cm	1	1	1	1	1	1	1	1	1	1	1	100%
MiD2cl	1	1	0	1	0	1	0	1	0	1	0	55%
MiD2i	1	1	1	1	1	1	1	0	1	1	1	91%
MiT	0	0	0	0	0	0	0	0	0	0	0	0%
MiD3cm	1	1	1	1	1	1	1	1	1	1	1	100%
MiD3cl	1	1	1	1	1	1	1	1	1	1	1	100%
MiD3i	0	0	0	0	0	0	0	0	0	0	0	0%
CaD	0	0	0	0	0	0	0	0	0	0	0	0%
CaV	0	0	0	0	0	0	0	0	0	0	0	0%
