# Supplementary material for: Characterization of Transgenic Lines Labeling Reticulospinal Neurons in Larval Zebrafish
Source: eNeuro. 2025 May 27;12(5):ENEURO.0581-24.2025. doi: 10.1523/ENEURO.0581-24.2025 (PMC12119039; doi:10.1523/ENEURO.0581-24.2025)
Supplement: Figure 6-6 — Reticulospinal cells labelled in each pcp4accu97Tg fish at 6dpf. Download Figure 6-6, XLSX file. [file eneuro-12-ENEURO.0581-24.2025-s013.xlsx]

## Sheet: pcp4
	RSN overlap in individual pcp4a_ccu97Tg fish
	#1	#2	#3	#4	#5	#6	#7	#8	#9	#10	#11	#12	Total
MeM1	0	0	0	0	0	0	0	0	0	0	0	0	0%
MeLm	0	0	0	0	0	0	0	0	0	0	0	0	0%
MeLr	0	0	0	0	0	0	0	0	0	0	0	0	0%
MeLc	0	0	0	0	0	0	0	0	0	0	0	0	0%
RoL1	0	0	0	0	0	0	0	0	0	0	0	0	0%
RoR1	0	0	0	0	0	0	0	0	0	0	0	0	0%
RoM1c	0	0	0	0	0	0	0	0	0	0	0	0	0%
RoM1r	0	0	0	0	0	0	0	0	0	0	0	0	0%
RoM2m	0	0	0	0	0	0	0	0	0	0	0	0	0%
RoM2l	0	0	0	0	0	0	0	0	0	0	0	0	0%
RoL2r	0	0	0	0	0	0	0	0	0	0	0	0	0%
RoL2c	0	0	0	0	0	0	0	0	0	0	0	0	0%
RoL2	0	0	0	0	0	0	0	0	0	0	0	0	0%
RoV3	0	0	0	0	0	0	0	0	0	0	0	0	0%
RoM3m	0	0	0	0	0	0	0	0	0	0	0	0	0%
RoM3l	0	0	0	0	0	0	0	0	0	0	0	0	0%
RoL3	0	0	0	0	0	0	0	0	0	0	0	0	0%
MiR1	0	1	0	0	0	0	0	0	0	0	0	0	8%
MiM1	0	0	1	0	0	0	0	1	1	0	1	1	42%
MiV1	0	1	0	0	0	0	0	0	0	0	0	0	8%
MiR2	0	1	0	0	0	0	1	0	0	0	0	0	17%
Mauthner	0	0	0	0	0	0	0	0	0	0	0	0	0%
Vestibular	0	0	0	0	0	0	0	0	0	0	0	0	0%
MiV2	0	1	0	0	0	0	0	0	1	0	1	1	33%
MiD2cm	1	1	1	1	0	1	0	1	1	1	1	1	83%
MiD2cl	1	1	1	1	0	1	0	0	1	0	0	1	58%
MiD2i	0	0	0	0	0	0	0	0	0	0	0	0	0%
MiT	0	0	0	0	0	0	0	0	0	0	0	0	0%
MiD3cm	1	1	1	1	1	1	1	1	1	1	1	1	100%
MiD3cl	1	1	1	0	0	1	1	1	1	1	1	1	83%
MiD3i	0	0	0	0	0	0	0	0	0	0	0	0	0%
CaD	0	0	0	0	0	0	0	0	0	0	0	0	0%
CaV	0	0	0	0	0	0	0	0	0	0	0	0	0%
