# Supplementary material for: Characterization of Transgenic Lines Labeling Reticulospinal Neurons in Larval Zebrafish
Source: eNeuro. 2025 May 27;12(5):ENEURO.0581-24.2025. doi: 10.1523/ENEURO.0581-24.2025 (PMC12119039; doi:10.1523/ENEURO.0581-24.2025)
Supplement: Figure 6-7 — Reticulospinal cells labelled in each tiam2ay264Et fish at 6dpf. Download Figure 6-7, XLSX file. [file eneuro-12-ENEURO.0581-24.2025-s014.xlsx]

## Sheet: tiam2a
	RSN overlap in individual tiam2a_y264Et fish
	#1	#2	#3	#4	#5	#6	#7	#8	#9	#10	#11	#12	Total
MeM1	0	1	1	1	1	1	1	1	1	1	1	1	92%
MeLm	0	0	0	0	1	0	0	0	0	0	0	1	17%
MeLr	0	0	0	0	1	0	0	0	0	0	0	0	8%
MeLc	0	0	0	0	0	0	0	0	0	0	0	0	0%
RoL1	0	0	0	0	0	0	0	0	0	0	0	0	0%
RoR1	0	0	0	0	0	0	0	0	0	0	0	0	0%
RoM1c	0	0	0	0	1	0	0	0	1	0	0	0	17%
RoM1r	0	0	0	0	0	0	0	0	0	0	0	0	0%
RoM2m	0	0	0	0	0	1	0	0	0	0	1	0	17%
RoM2l	1	1	1	1	1	1	1	1	1	1	1	1	100%
RoL2r	0	0	0	0	0	0	0	0	0	0	0	0	0%
RoL2c	0	0	0	0	0	0	0	0	0	0	0	0	0%
RoL2	0	0	0	0	0	0	0	0	0	0	0	0	0%
RoV3	0	0	0	0	0	0	0	0	1	1	0	0	17%
RoM3m	1	1	1	1	1	1	1	1	1	1	1	1	100%
RoM3l	1	1	1	1	1	1	1	1	1	1	1	1	100%
RoL3	0	0	0	0	0	0	1	0	1	1	1	1	42%
MiR1	1	0	0	1	1	1	0	1	1	1	1	1	75%
MiM1	0	0	0	0	1	1	0	0	1	1	1	0	42%
MiV1	0	0	0	0	1	1	0	1	1	1	1	0	50%
MiR2	1	0	0	1	1	1	0	1	1	1	1	1	75%
Mauthner	1	1	1	1	1	1	1	1	1	1	1	1	100%
Vestibular	0	0	0	0	0	0	0	0	1	0	1	1	25%
MiV2	0	1	0	1	1	1	0	0	1	1	1	1	67%
MiD2cm	1	1	1	1	1	1	1	1	1	1	1	1	100%
MiD2cl	1	0	1	1	1	0	0	0	0	0	0	0	33%
MiD2i	1	1	1	1	1	1	1	1	1	1	1	1	100%
MiT	0	0	0	0	0	0	0	0	0	0	0	0	0%
MiD3cm	1	1	1	1	1	1	1	1	1	1	1	1	100%
MiD3cl	1	0	1	1	1	0	0	1	0	1	0	0	50%
MiD3i	1	1	1	1	1	1	1	1	1	1	1	1	100%
CaD	0	0	0	0	0	0	0	0	0	0	0	0	0%
CaV	0	0	0	0	0	0	0	0	0	0	0	0	0%
